# Supplementary material for: All-atom/coarse-grained hybrid predictions of distribution coefficients in SAMPL5
Source: J Comput Aided Mol Des. 2016 Jul 26;30(11):969–76. doi: 10.1007/s10822-016-9926-z (PMC5206257; doi:10.1007/s10822-016-9926-z)
Supplement: Supplementary file 2 — Supplementary material 2 (XLSX 61 kb) [file 10822_2016_9926_MOESM2_ESM.xlsx]

## Sheet: Info
Sheet	Description
SAMPL5	The submitted predictions and solvation free energies (also in Table 1)
SAMPL5_3.6ns	The solvation free energies with short sampling length
Minnesota	The predictions of compounds in the Minnesota solvation database
For each compound and quantity, the average over independent repeats as well as the standard error is given

## Sheet: SAMPL5
Compound	dG (water)		dG (cyclohexane)		log D
	Av	Stde	Av	Stde	Av	Stde
SAMPL5_002	-55.217	0.084	-63.843	0.087	1.51375	0.0212224
SAMPL5_003	-47.92	0.099	-55.286	0.17	1.29264	0.0345229
SAMPL5_004	-55.686	0.145	-70.503	0.114	2.6002	0.0323683
SAMPL5_005	-73.66	0.198	-74.074	0.071	0.0726518	0.0369129
SAMPL5_006	-55.838	0.127	-50.522	0.087	-0.932891	0.0270148
SAMPL5_007	-57.325	0.266	-69.34	0.174	2.10848	0.0557796
SAMPL5_010	-82.904	0.09	-58.815	0.155	-4.22732	0.0314534
SAMPL5_011	-66.888	0.088	-63.19	0.076	-0.648952	0.0204049
SAMPL5_013	-99.807	0.095	-89.391	0.101	-1.82788	0.0243327
SAMPL5_015	-77.355	0.184	-59.274	0.141	-3.17299	0.0406802
SAMPL5_017	-55.724	0.331	-77.647	0.115	3.84721	0.0614922
SAMPL5_019	-79.712	0.139	-76.398	0.125	-0.581565	0.0328053
SAMPL5_020	-79.52	1.873	-63.933	0.175	-2.73532	0.330119
SAMPL5_021	-49.374	0.086	-62.243	0.068	2.25835	0.0192397
SAMPL5_024	-84.812	0.174	-85.08	0.176	0.0470306	0.0434316
SAMPL5_026	-76.435	0.518	-52.547	0.15	-4.19204	0.094637
SAMPL5_027	-87.846	0.116	-57.31	0.086	-5.35868	0.0253408
SAMPL5_033	-56.756	0.164	-73.573	0.151	2.95117	0.0391211
SAMPL5_037	-67.873	0.413	-52.263	0.248	-2.73936	0.0845392
SAMPL5_042	-98.25	0.074	-69.879	0.181	-4.97875	0.0343153
SAMPL5_044	-75.973	0.076	-81.263	0.08	0.928328	0.0193641
SAMPL5_045	-62.433	0.092	-50.625	0.061	-2.07215	0.0193713
SAMPL5_046	-72.341	0.147	-71.268	0.109	-0.188298	0.0321147
SAMPL5_047	-65.506	0.106	-70.981	0.212	0.960793	0.0415946
SAMPL5_048	-85.283	0.059	-80.196	0.073	-0.892704	0.0164715
SAMPL5_049	-53.45	0.104	-53.909	0.022	0.0805487	0.0186546
SAMPL5_050	-65.3	0.102	-59.807	0.053	-0.963952	0.0201719
SAMPL5_055	-53.327	0.071	-46.636	0.084	-1.17419	0.0193012
SAMPL5_056	-59.388	0.11	-60.307	0.13	0.161273	0.0298844
SAMPL5_058	-49.918	0.108	-54.691	0.065	0.837601	0.0221205
SAMPL5_059	-61.235	0.074	-43.476	0.136	-3.11648	0.0271705
SAMPL5_060	-90.696	0.104	-56.239	0.102	-6.04677	0.0255634
SAMPL5_061	-39.426	0.193	-51.675	0.07	2.14954	0.0360279
SAMPL5_063	-71.213	0.381	-59.23	0.144	-2.10287	0.0714768
SAMPL5_065	-140.535	0.157	-143.403	0.191	0.503298	0.0433883
SAMPL5_067	-50.284	1.013	-59.574	0.379	1.63028	0.189803
SAMPL5_068	-57.117	0.329	-73.23	0.209	2.82763	0.0684
SAMPL5_069	-82.246	0.191	-81.923	0.289	-0.0566824	0.0607911
SAMPL5_070	-32.086	0.09	-62.358	0.154	5.31235	0.0313018
SAMPL5_071	-67.954	0.19	-66.31	0.072	-0.288501	0.0356563
SAMPL5_072	-32.246	0.122	-57.103	0.101	4.36209	0.0277941
SAMPL5_074	-132.774	0.211	-75.805	0.153	-9.99734	0.0457379
SAMPL5_075	-51.556	0.524	-66.129	0.344	2.55738	0.11
SAMPL5_080	-71.081	0.082	-58.877	0.069	-2.14165	0.0188066
SAMPL5_081	-80.054	1.422	-66.451	0.703	-2.38715	0.278373
SAMPL5_082	-37.461	0.277	-77.017	0.16	6.94158	0.0561365
SAMPL5_083	-165.082	1.907	-162.249	0.644	-0.497156	0.353222
SAMPL5_084	-67.369	0.905	-79.195	0.568	2.07531	0.187505
SAMPL5_085	-83.764	0.128	-60.271	0.029	-4.12272	0.0230317
SAMPL5_086	-58.094	0.592	-84.79	0.399	4.68481	0.125282
SAMPL5_088	-64.155	0.207	-62.112	0.155	-0.358521	0.045381
SAMPL5_090	-53.844	0.144	-75.38	0.161	3.7793	0.0379057
SAMPL5_092	-107.284	2.103	-117.055	0.998	1.71469	0.408498

## Sheet: SAMPL5_3.6ns
Compound	dG (water)		dG (cyclohexane)
	Av	Stde	Av	Stde
SAMPL5_002	-55.254	0.158	-64.175	0.073
SAMPL5_003	-47.914	0.096	-55.245	0.092
SAMPL5_004	-55.461	0.18	-70.681	0.149
SAMPL5_005	-73.32	0.391	-73.833	0.166
SAMPL5_006	-55.833	0.072	-50.233	0.14
SAMPL5_007	-57.375	0.291	-69.436	0.189
SAMPL5_010	-83.496	0.58	-58.463	0.07
SAMPL5_011	-66.751	0.192	-63.04	0.183
SAMPL5_013	-100.289	0.115	-89.33	0.18
SAMPL5_015	-77.409	0.315	-59.403	0.132
SAMPL5_017	-55.21	0.443	-77.341	0.149
SAMPL5_019	-79.67	0.132	-76.518	0.234
SAMPL5_020	-80.059	1.764	-63.965	0.1
SAMPL5_021	-49.414	0.093	-61.906	0.19
SAMPL5_024	-84.756	0.123	-84.962	0.071
SAMPL5_026	-76.289	0.365	-52.529	0.118
SAMPL5_027	-87.733	0.085	-57.19	0.126
SAMPL5_033	-56.668	0.14	-74.321	0.277
SAMPL5_037	-66.418	0.406	-52.583	0.131
SAMPL5_042	-98.36	0.141	-69.521	0.182
SAMPL5_044	-76.07	0.157	-81.24	0.133
SAMPL5_045	-62.405	0.131	-50.655	0.127
SAMPL5_046	-72.594	0.141	-70.935	0.095
SAMPL5_047	-65.39	0.105	-70.755	0.155
SAMPL5_048	-85.089	0.184	-80.263	0.073
SAMPL5_049	-53.37	0.077	-53.952	0.113
SAMPL5_050	-65.461	0.141	-59.843	0.172
SAMPL5_055	-53.172	0.12	-46.598	0.103
SAMPL5_056	-59.51	0.09	-60.333	0.118
SAMPL5_058	-49.893	0.128	-54.785	0.125
SAMPL5_059	-61.334	0.08	-43.504	0.05
SAMPL5_060	-90.752	0.119	-56.381	0.135
SAMPL5_061	-39.523	0.101	-51.52	0.099
SAMPL5_063	-70.796	0.171	-59.415	0.101
SAMPL5_065	-140.429	0.119	-143.181	0.302
SAMPL5_067	-51.366	1.13	-58.547	0.485
SAMPL5_068	-57.036	0.234	-73.204	0.217
SAMPL5_069	-81.971	0.294	-81.844	0.196
SAMPL5_070	-32.219	0.128	-62.282	0.081
SAMPL5_071	-68.489	0.189	-66.564	0.068
SAMPL5_072	-32.111	0.176	-57.27	0.243
SAMPL5_074	-132.168	0.345	-75.88	0.197
SAMPL5_075	-51.717	0.441	-66.132	0.541
SAMPL5_080	-71.04	0.097	-58.882	0.096
SAMPL5_081	-79.238	1.141	-65.607	0.561
SAMPL5_082	-37.524	0.162	-76.959	0.254
SAMPL5_083	-166.88	2.867	-160.863	0.306
SAMPL5_084	-66.103	1.2	-78.608	0.986
SAMPL5_085	-83.743	0.152	-59.775	0.096
SAMPL5_086	-57.124	0.601	-85.396	0.215
SAMPL5_088	-64.151	0.334	-62.062	0.119
SAMPL5_090	-53.456	0.173	-75.127	0.106
SAMPL5_092	-108.243	0.947	-114.526	0.553

## Sheet: Minnesota
Compound	dG(water)		dG(cyclohexane)		log P
	Av	Stde	Av	Stde	Av	Stde
n-propane	11.5271	0.0892703	-7.58814	0.0193488	3.35449	0.0160296
n-butane	10.52	0.0322442	-11.6636	0.0154859	3.89295	0.00627721
n-pentane	9.57034	0.153268	-15.773	0.212432	4.44743	0.0459692
n-octane	8.73349	0.0440865	-26.8647	0.0785715	6.24704	0.0158105
cyclohexane	2.15104	0.235293	-21.7958	0.00772629	4.20237	0.0413132
benzene	-2.87686	0.0519359	-15.2232	0.0117484	2.16662	0.00934438
toluene	-3.17444	0.0564883	-18.805	0.123728	2.74296	0.0238685
ethylbenzene	-3.80631	0.377659	-22.3015	0.132149	3.24567	0.0702146
o-xylene	-3.97599	0.00286909	-22.6931	0.0543288	3.28463	0.0095473
m-xylene	-3.01368	0.0387421	-22.5683	0.14811	3.43158	0.0268659
naphthalene	-15.9915	0.0930692	-28.486	0.153435	2.19263	0.0314921
methanol	-17.1255	0.0674727	-4.3798	0.00821474	-2.2367	0.011928
ethanol	-17.3437	0.0345602	-8.70951	0.0415288	-1.5152	0.00948127
1-propanol	-17.157	0.00519677	-13.0544	0.0367236	-0.719951	0.00650873
isopropanol	-16.5916	0.120107	-12.9772	0.0358781	-0.634279	0.0219975
1-butanol	-17.7408	0.0206266	-16.6953	0.194254	-0.183475	0.0342808
t-butanol	-15.9668	0.209471	-15.8354	0.376231	-0.0230537	0.0755671
1-pentanol	-18.6472	0.240171	-20.7688	0.118987	0.372319	0.0470359
phenol	-33.9964	0.183371	-19.7675	0.113557	-2.49699	0.0378501
1-hexanol	-18.6092	0.0790114	-24.6723	0.272077	1.064	0.0497186
o-cresol	-31.446	0.0288318	-23.907	0.112618	-1.32299	0.0204005
m-cresol	-33.3261	0.0850939	-23.7423	0.139773	-1.68185	0.0287165
p-cresol	-34.3448	0.0353731	-23.7124	0.333854	-1.86586	0.0589151
1-heptanol	-19.3217	0.272078	-28.8215	0.195458	1.6671	0.0587896
1,4-dioxane	-18.8263	0.149667	-24.5529	0.0828146	1.00495	0.0300172
diethylether	-1.07183	0.191704	-16.7939	0.0369955	2.75902	0.0342624
anisole	-11.1357	0.0357975	-23.6629	0.119396	2.19837	0.021874
benzaldehyde	-20.1577	0.13776	-23.1828	0.0334493	0.530867	0.0248776
acetone	-8.54275	0.0873067	-11.6828	0.0910265	0.551037	0.0221339
2-butanone	-8.28931	0.0319588	-15.7404	0.102967	1.30758	0.0189198
2-pentanone	-8.25975	0.343471	-19.1678	0.111843	1.91422	0.0633898
3-pentanone	-7.35285	0.0853562	-19.02	0.101407	2.04743	0.0232605
2-hexanone	-8.60208	0.0852232	-22.9916	0.470771	2.52518	0.0839572
3,3-dimethylbutanone	-8.68862	0.0222467	-21.3929	0.0491282	2.22945	0.00946412
2-heptanone	-9.41106	0.0764585	-27.3027	0.1015	3.13976	0.0223001
acetophenone	-20.427	0.160061	-26.8696	0.0238351	1.13059	0.0283983
aceticacid	-32.6796	0.0591524	-13.3881	0.277406	-3.38542	0.0497757
propanoicacid	-31.8147	0.0279139	-17.1644	0.0506493	-2.57095	0.0101488
methylacetate	-13.6058	0.293547	-16.7148	0.103531	0.545584	0.0546238
methylpropanoate	-12.9466	0.171853	-20.7086	0.00627607	1.36212	0.0301782
ethylacetate	-12.5079	0.142332	-20.5629	0.0249625	1.41355	0.0253588
propylacetate	-12.33	0.0178419	-23.9515	0.055494	2.03942	0.0102294
methylpentanoate	-12.88	0.28431	-27.7877	0.0262425	2.61611	0.0501049
butylacetate	-13.1039	0.0850116	-27.5517	0.000631594	2.53541	0.0149189
methylhexanoate	-13.5551	0.210158	-31.417	0.0625822	3.13452	0.0384806
pentylacetate	-13.4037	0.265297	-30.9392	0.306956	3.07725	0.0711978
ethylamine	-9.73889	0.073677	-9.35954	0.0419326	-0.0665716	0.0148768
trimethylamine	-5.18342	0.100616	-14.9988	0.0977834	1.72247	0.0246216
diethylamine	-7.85948	0.138809	-18.2571	0.137653	1.82466	0.034306
pyridine	-12.5209	0.0991414	-17.3556	0.0301877	0.848428	0.0181867
aniline	-30.0635	0.130274	-20.5934	0.0691819	-1.66189	0.025885
2-methylpyridine	-12.1433	0.115442	-21.286	0.0919075	1.60443	0.0258949
3-methylpyridine	-12.1075	0.0296297	-21.3587	0.0302801	1.62347	0.00743455
4-methylpyridine	-12.9252	0.0434805	-21.2586	0.125726	1.46241	0.0233454
N-methylaniline	-24.6912	0.175707	-25.5033	0.0683141	0.142525	0.0330829
acetonitrile	-10.6569	0.119536	-10.857	0.0330453	0.0350994	0.0217638
benzonitrile	-18.1001	0.0347117	-25.6028	0.1701	1.31663	0.0304656
1-nitropropane	-12.0268	0.0638198	-24.6911	0.187785	2.22243	0.034805
nitrobenzene	-22.5716	0.231806	-31.5407	0.103644	1.57396	0.04456
2-methyl-1-nitrobenzene	-22.8106	0.16858	-34.1105	0.0920851	1.983	0.0337095
1-propanethiol	-1.3771	0.0250864	-12.1122	0.141772	1.88387	0.0252657
thioanisole	-7.12	0.00786403	-23.1844	0.101553	2.8191	0.0178747
m-hydroxybenzaldehyde	-51.4951	0.498071	-28.409	0.116557	-4.05131	0.0897667
p-hydroxybenzaldehyde	-52.8343	0.0125217	-27.7822	0.11712	-4.39634	0.0206701
fluorobenzene	-1.35262	0.217581	-14.8582	0.196369	2.37006	0.0514338
1,1,1-trichloroethane	0.0828783	0.0183419	-15.5025	0.000225772	2.73503	0.00321902
trichloroethene	0.411221	0.162372	-13.9047	0.0328047	2.51227	0.02907
chlorobenzene	-4.99135	0.246023	-18.9402	0.0586489	2.44784	0.0443837
1,4-dichlorobenzene	-6.77779	0.132739	-23.2606	0.0418525	2.89253	0.0244245
bromobenzene	-8.47988	0.0597934	-21.9825	0.0492565	2.36953	0.0135948
2,2,2-trifluoroethanol	-23.5941	0.0545223	-9.75919	0.126239	-2.42786	0.0241313
p-bromophenol	-40.8646	0.0652637	-27.2935	0.236855	-2.38156	0.0431142
trimethylphosphate	-39.1325	0.194945	-31.7226	0.0292496	-1.30034	0.0345933
methylbenzoate	-22.942	0.272268	-31.6172	0.121982	1.52239	0.0523557
tetrahydropyran	-8.69036	0.128486	-23.3257	0.132535	2.56831	0.0323935
ethylphenylether	-10.7931	0.16193	-27.0216	0.0731347	2.84789	0.0311805
difluorodichloromethane	7.06409	0.0292006	-8.46198	0.00357312	2.72463	0.00516256
fluorotrichloromethane	3.8744	0.0333644	-12.3032	0.116625	2.83896	0.0212873
nitromethane	-13.1174	0.112949	-17.1559	0.00335631	0.708707	0.0198299
